# Supplementary material for: Phylogenomic Characterization of Ranavirus Isolated from Wild Smallmouth Bass (Micropterus dolomieu)
Source: Viruses. 2024 Apr 30;16(5):715. doi: 10.3390/v16050715 (PMC11126109; doi:10.3390/v16050715)
Supplement: Supplementary file 1 [file viruses-16-00715-s001.zip]

Archive with 1 entries (1 files):
- viruses-2961598-supplementary.pdf
